# Supplementary material for: Clinical Safety of Expanded Hemodialysis Compared with Hemodialysis Using High-Flux Dialyzer during a Three-Year Cohort
Source: J Clin Med. 2022 Apr 18;11(8):2261. doi: 10.3390/jcm11082261 (PMC9025951; doi:10.3390/jcm11082261)
Supplement: Supplementary file 1 [file jcm-11-02261-s001.zip]

Archive with 1 entries (1 files):
- jcm-1667447-supplementary.pdf
